# Supplementary material for: A new and efficient enrichment method for metagenomic sequencing of Monkeypox virus
Source: BMC Genomics. 2023 Jan 17;24:29. doi: 10.1186/s12864-023-09114-w (PMC9847149; doi:10.1186/s12864-023-09114-w)
Supplement: Supplementary file 1 — Additional file 1. Ten samples were used in this study. Out of those, two samples, MP01 and MP03 (anonymized identifiers), were each treated with two different protocols. MP01CHUAC and MP03CHUAC samples were applied a MPXV DNA enrichment method, while MP01bCHUAC and MP03bCHUAC samples were applied a non-enrichment protocol. The rest of samples were treated with the MPXV DNA enrichment method. [file 12864_2023_9114_MOESM1_ESM.ods]

## Sheet: Supplementary Table 1 - Samples used in this study
Table S1: Ten samples were used in this study. Out of those, two samples, MP01 and MP03 (anonymized identifiers), were each treated with two different protocols. MP01CHUAC and MP03CHUAC samples were applied a MPXV DNA enrichment method, while MP01bCHUAC and MP03bCHUAC samples were applied a non-enrichment protocol. The rest of samples were treated with the MPXV DNA enrichment method.
Sample	Bioproject	Biosample	NGS Protocol	Genome accession	SRA Accession	Sampling date	Location	Biosample origin	Sequencing run	Sequencer	Cartridge
MP01bCHUAC	PRJNA863094	SAMN30019245	non-enrichment protocol	-	SRR20689724	2022-05	A Coruña, Galicia, Spain	blister / dermic vesicle	A	Illumina MiSeq	V2 micro 2x150
MP03bCHUAC	PRJNA863094	SAMN30019246	non-enrichment protocol	-	SRR20689723	2022-06	A Coruña, Galicia, Spain	blister / dermic vesicle	A	Illumina MiSeq	V2 micro 2x150
MP01CHUAC	PRJNA863094	SAMN30015367	MPXV DNA enrichment protocol	OP120937	SRR20689692	2022-05	A Coruña, Galicia, Spain	blister / dermic vesicle	B	Illumina MiSeq	V2 micro 2x150
MP03CHUAC	PRJNA863094	SAMN30015368	MPXV DNA enrichment protocol	OP120938	SRR20689691	2022-06	A Coruña, Galicia, Spain	blister / dermic vesicle	B	Illumina MiSeq	V2 micro 2x150
MP05CHUAC	PRJNA863094	SAMN31083563	MPXV DNA enrichment protocol	-	SRR21748898	2022-07	A Coruña, Galicia, Spain	blister / dermic vesicle	C	Illumina MiSeq	V2 micro 2x150
MP07CHUAC	PRJNA863094	SAMN31083564	MPXV DNA enrichment protocol	-	SRR21748897	2022-07	A Coruña, Galicia, Spain	blister / dermic vesicle	C	Illumina MiSeq	V2 micro 2x150
MP08CHUAC	PRJNA863094	SAMN31083565	MPXV DNA enrichment protocol	-	SRR21748896	2022-07	A Coruña, Galicia, Spain	blister / dermic vesicle	C	Illumina MiSeq	V2 micro 2x150
MP13CHUAC	PRJNA863094	SAMN31083566	MPXV DNA enrichment protocol	-	SRR21748895	2022-07	A Coruña, Galicia, Spain	blister / dermic vesicle	C	Illumina MiSeq	V2 micro 2x150
MP15CHUAC	PRJNA863094	SAMN31083567	MPXV DNA enrichment protocol	-	SRR21748894	2022-07	A Coruña, Galicia, Spain	blister / dermic vesicle	C	Illumina MiSeq	V2 micro 2x150
MP18CHUAC	PRJNA863094	SAMN31083568	MPXV DNA enrichment protocol	-	SRR21748893	2022-07	A Coruña, Galicia, Spain	blister / dermic vesicle	C	Illumina MiSeq	V2 micro 2x150
MP19CHUAC	PRJNA863094	SAMN31083569	MPXV DNA enrichment protocol	-	SRR21748892	2022-07	A Coruña, Galicia, Spain	blister / dermic vesicle	C	Illumina MiSeq	V2 micro 2x150
MP22CHUAC	PRJNA863094	SAMN31083570	MPXV DNA enrichment protocol	-	SRR21748891	2022-07	A Coruña, Galicia, Spain	blister / dermic vesicle	C	Illumina MiSeq	V2 micro 2x150
